# Supplementary material for: A New Optimization Strategy of Highly Branched Poly(β-Amino Ester) for Enhanced Gene Delivery: Removal of Small Molecular Weight Components
Source: Polymers (Basel). 2023 Mar 18;15(6):1518. doi: 10.3390/polym15061518 (PMC10051207; doi:10.3390/polym15061518)
Supplement: Supplementary file 1 [file polymers-15-01518-s001.zip]

Archive with 1 entries (1 files):
- polymers-2265030-supplementary.pdf
